# Supplementary material for: Unlikely Storyteller: Leveraging Narrative-Based Communication in LLM-Generated Medical Advice
Source: Healthcare (Basel). 2026 Apr 13;14(8):1015. doi: 10.3390/healthcare14081015 (PMC13116779; doi:10.3390/healthcare14081015)
Supplement: Supplementary file 1 [file healthcare-14-01015-s001.zip]

Archive with 1 entries (1 files):
- healthcare-4215930-supplementary.pdf
